# Supplementary material for: Spatiotemporal Changes and Influencing Factors of Hand, Foot, and Mouth Disease in Guangzhou, China, From 2013 to 2022: Retrospective Analysis
Source: JMIR Public Health Surveill. 2024 Aug 2;10:e58821. doi: 10.2196/58821 (PMC11310896; doi:10.2196/58821)
Supplement: Multimedia Appendix 1 [file publichealth-v10-e58821-s001.xlsx]

## Sheet: Sheet1
Multimedia Appendix 1. Description of factors influencing of the HFMD.
Variable	Description	Units
Education
school students primary	The total number of students in all kindergartens in a given area is divided by the number of kindergartens. Measuring the average number of students served by each educational institution at the kindergarten level, to a certain extent, reflects the distribution of the young child population.	People/pcs
school students kindergarten	The total number of students in all primary schools in a given area divided by the number of primary schools. A measure of the average number of students served by each educational institution at the primary level reflects the distribution of the child population to some extent.	People/pcs
Medical
health institutions	Number of Health Institutions.The total number of medical and health institutions in a given area. This indicator is usually used to measure the abundance of medical resources and the coverage capacity of the medical system in a country or region.	Pcs
health technicians	Number of Employed Personnel in Medical and Health Institutions. This indicator is often used to measure the size of human resources in the medical and health field in a country or region	People
Population
population density	Population density refers to the number of people living on a certain area of land and is a basic geographical and demographic indicator used to measure the density of population in a particular geographical area. To a certain extent, it can reflect the concentration of economic, educational, medical, water and electricity resources.	People/square kilometers
married reproduitive aged women	Married Women at Childbearing age.This population is a potential subject of fertility and has a direct impact on population growth and the demand for maternal and child health services.	People
urban population ratio	The Proportion of Urban Population in the Permanent Population by district.A higher urbanization rate usually means that more people live in urban areas and enjoy the infrastructure and services provided by the city, such as education, health care, transportation, etc.	%
Economy
per capita GDP	The ratio of the total value added created by the production activities of all resident units in Guangzhou to the total number of permanent residents in Guangzhou in a year.	Yuan
average annual wage of on-the-job employees (RMB)	The average amount of wages received per employee in a year. It indicates the level of wage income of on-the-job employees in a certain period of time, and is the main indicator reflecting the wage level of on-the-job employees.	Yuan
