# Supplementary material for: Spatiotemporal Changes and Influencing Factors of Hand, Foot, and Mouth Disease in Guangzhou, China, From 2013 to 2022: Retrospective Analysis
Source: JMIR Public Health Surveill. 2024 Aug 2;10:e58821. doi: 10.2196/58821 (PMC11310896; doi:10.2196/58821)
Supplement: Multimedia Appendix 2 [file publichealth-v10-e58821-s002.xlsx]

## Sheet: Sheet1
Age(years)	Number of cases	Incidence rate(%)
0-	75179	5.16759
1-	177254	11.9033
2-	113301	7.66016
3-	103043	8.15614
4-	61538	4.86408
5-	30903	2.85234
6-	15007	1.4919
7-	6763	0.704848
8-	4257	0.371309
9-	2804	0.172148
10-	4880	0.0856098
15-	622	0.00721552
20-	738	0.00455251
25-	1105	0.00638711
30-	1131	0.00711803
35-	476	0.0033162
40-	168	0.0013991
45-	71	0.000606931
50-	41	0.000447038
55-	32	0.000414419
60-	40	0.000234102
