# Supplementary material for: Spatiotemporal Changes and Influencing Factors of Hand, Foot, and Mouth Disease in Guangzhou, China, From 2013 to 2022: Retrospective Analysis
Source: JMIR Public Health Surveill. 2024 Aug 2;10:e58821. doi: 10.2196/58821 (PMC11310896; doi:10.2196/58821)
Supplement: Multimedia Appendix 3 [file publichealth-v10-e58821-s003.xlsx]

## Sheet: Sheet1
Multimedia Appendix 3. The number of HFMD cases and incidence rates by district in Guangzhou from 2013 to 2022
Year	Cases, per district (incidence rates, per100,000)
	Liwan	Yuexiu	Haizhu	Tianhe	Baiyun	Huangpu	Panyu	Huadu	Nansha	Conghua	Zengcheng	Total
2013	3246	3657	6114	8654	15588	4594	7970	10810	1301	2573	7237	71693
	(3558)	(3101)	(3879)	(6028)	(6985)	(5511)	(5600)	(1393)	(2144)	(4182)	(6741)	(5580)
2014	3287	3248	6746	9176	18184	5269	9379	11359	2049	5021	6962	80643
	(3588)	(2759)	(4265)	(6372)	(8139)	(6301)	(6559)	(1939)	(3382)	(8156)	(6475)	(6264)
2015	3185	3000	5351	7285	14140	4554	8384	8406	1363	3097	6124	65051
	(3458)	(2521)	(3350)	(5021)	(6271)	(5410)	(5850)	(8775)	(2205)	(4997)	(5652)	(5014)
2016	3620	2924	3964	6444	12203	4556	8287	8015	1871	2817	6458	60603
	(3773)	(2356)	(2381)	(4263)	(5199)	(5193)	(5552)	(8029)	(2900)	(4353)	(5725)	(4487)
2017	4104	3442	4552	8098	14778	5665	11336	8169	3071	4250	8692	76087
	(4111)	(2673)	(2633)	(5156)	(6050)	(6214)	(7237)	(7862)	(4684)	(6324)	(7407)	(5410)
2018	2554	2404	3405	4491	9198	4068	7385	5612	2203	1775	5848	48920
	(2684)	(2066)	(2044)	(2640)	(3576)	(3727)	(4294)	(5210)	(3036)	(2764)	(4882)	(3372)
2019	4421	4940	7642	10902	15422	7116	12299	9385	3310	4596	11909	91652
	(4557)	(4193)	(4513)	(6249)	(5688)	(6382)	(6922)	(8586)	(4404)	(7104)	(9775)	(6143)
2020	623	606	828	1382	3074	1138	1798	1236	856	441	1536	13513
	(616)	(509)	(482)	(777)	(1109)	(985)	(987)	(1113)	(1072)	(670)	(1219)	(889)
2021	2494	3433	5267	7437	11520	5134	8188	5522	2304	2842	9085	63257
	(2010)	(3303)	(2895)	(3314)	(3078)	(4063)	(3081)	(3362)	(2725)	(3960)	(6197)	(3380)
2022	1276	1342	2201	2643	3898	2410	4353	2062	1342	950	4786	27934
	(1023)	(1289)	(1195)	(1164)	(1023)	(1878)	(1611)	(1238)	(1559)	(1309)	(3203)	(1474)
Total	28810	28996	46070	66512	118005	44504	79379	70576	19670	28362	68637	599353
	(2843)	(2441)	(2735)	(3878)	(4350)	(4366)	(4396)	(6140)	(2765)	(4335)	(5659)	(4031)
